# Supplementary material for: grdA on different plasmids and chromosomes of Salmonella enterica
Source: Antimicrob Agents Chemother. 2025 Sep 22;69(11):e00669-25. doi: 10.1128/aac.00669-25 (PMC12587605; doi:10.1128/aac.00669-25)
Supplement: Table S3 — Antimicrobial susceptibility profiles of Salmonella enterica by AMR phenotype prediction using ResFinder v4.3.1. [file aac.00669-25-s0006.xlsx]

## Sheet: Table S3
Table S3. Antimicrobial susceptibility profiles of Salmonella enterica by AMR phenotype prediction using ResFinder v4.3.1. N, no resistance; R, resistant.
Drug Class	aminoglycoside	aminoglycoside	aminoglycoside	aminoglycoside	aminoglycoside	aminoglycoside	aminoglycoside	aminoglycoside	aminoglycoside	aminoglycoside	aminoglycoside	aminoglycoside	aminoglycoside	aminoglycoside	aminoglycoside	aminoglycoside	aminoglycoside	aminoglycoside	aminoglycoside	aminoglycoside	aminoglycoside	aminoglycoside	aminocyclitol	quinolone	quinolone	quinolone	quinolone	beta-lactam	beta-lactam	beta-lactam	beta-lactam	beta-lactam	beta-lactam	beta-lactam	beta-lactam	beta-lactam	beta-lactam	beta-lactam	beta-lactam	beta-lactam	beta-lactam	beta-lactam	beta-lactam	beta-lactam	beta-lactam	beta-lactam	beta-lactam	beta-lactam	beta-lactam
Drug	gentamicin	tobramycin	streptomycin	amikacin	isepamicin	dibekacin	kanamycin	neomycin	lividomycin	paromomycin	ribostamycin	unknown aminoglycoside	butiromycin	butirosin	hygromycin	netilmicin	apramycin	sisomicin	arbekacin	kasugamycin	astromicin	fortimicin	spectinomycin	fluoroquinolone	ciprofloxacin	unknown quinolone	nalidixic acid	amoxicillin	amoxicillin+clavulanic acid	ampicillin	ampicillin+clavulanic acid	cefepime	cefixime	cefotaxime	cefoxitin	ceftazidime	ertapenem	imipenem	meropenem	piperacillin	piperacillin+tazobactam	unknown beta-lactam	aztreonam	cefotaxime+clavulanic acid	temocillin	ticarcillin	ceftazidime+avibactam	penicillin	ceftriaxone
GCA_010770995	R	R	R	R	N	N	N	N	N	N	N	N	N	N	R	N	N	N	N	N	N	N	R	N	R	N	N	R	N	R	N	N	N	N	N	N	N	N	N	R	N	N	N	N	N	R	N	N	N
GCA_000487775	N	R	N	R	N	N	N	N	N	N	N	N	N	N	N	N	N	N	N	N	N	N	N	N	N	N	N	N	N	N	N	N	N	N	N	N	N	N	N	N	N	N	N	N	N	N	N	N	N
GCA_900478205	N	R	N	R	N	N	N	N	N	N	N	N	N	N	N	N	N	N	N	N	N	N	N	N	N	N	N	N	N	N	N	N	N	N	N	N	N	N	N	N	N	N	N	N	N	N	N	N	N
GCA_016454405	R	R	R	R	N	N	N	N	N	N	N	N	N	N	N	N	N	R	N	N	N	N	R	N	N	N	N	R	R	R	R	N	N	R	R	R	N	N	N	R	R	N	N	N	N	R	N	N	N
GCA_008124445	R	R	R	R	N	N	N	N	N	N	N	N	N	N	N	N	N	R	N	N	N	N	R	N	N	N	N	R	N	R	N	R	N	R	N	R	N	N	N	R	N	N	R	N	N	R	N	N	R
GCA_006338875	R	R	R	R	N	N	N	N	N	N	N	N	N	N	N	N	N	R	N	N	N	N	R	N	N	N	N	R	R	R	R	N	N	R	R	R	N	N	N	R	R	N	N	N	N	R	N	N	N
GCA_000487515	N	R	N	R	N	N	N	N	N	N	N	N	N	N	N	N	N	N	N	N	N	N	N	N	N	N	N	N	N	N	N	N	N	N	N	N	N	N	N	N	N	N	N	N	N	N	N	N	N
GCA_010804465	R	R	R	R	N	N	N	N	N	N	N	N	N	N	N	N	N	R	N	N	N	N	R	N	N	N	N	N	N	N	N	N	N	N	N	N	N	N	N	N	N	N	N	N	N	N	N	N	N
GCA_008917945	R	R	R	R	N	N	N	N	N	N	N	N	N	N	N	N	N	R	N	N	N	N	R	N	N	N	N	N	N	N	N	N	N	N	N	N	N	N	N	N	N	N	N	N	N	N	N	N	N
GCA_012957725	N	R	N	R	N	N	N	N	N	N	N	N	N	N	N	N	N	N	N	N	N	N	N	N	R	N	N	N	N	N	N	N	N	N	N	N	N	N	N	N	N	N	N	N	N	N	N	N	N
GCA_004194605	N	R	N	R	N	N	N	N	N	N	N	N	N	N	N	N	N	N	N	N	N	N	N	N	N	N	N	R	N	R	N	N	N	N	N	N	N	N	N	R	N	N	N	N	N	N	N	N	N
GCA_015159575	N	R	N	R	N	N	N	N	N	N	N	N	N	N	N	N	N	N	N	N	N	N	N	N	N	N	N	R	N	R	N	N	N	N	N	N	N	N	N	R	N	N	N	N	N	N	N	N	N
GCA_016025395	N	R	R	R	N	N	R	R	R	R	R	N	N	N	N	N	N	N	N	N	N	N	R	N	N	N	N	R	N	R	N	N	N	N	N	N	N	N	N	R	N	N	N	N	N	N	N	N	N
GCA_016025435	N	R	R	R	N	N	R	R	R	R	R	N	N	N	N	N	N	N	N	N	N	N	R	N	N	N	N	R	N	R	N	N	N	N	N	N	N	N	N	R	N	N	N	N	N	N	N	N	N
GCA_015708295	N	R	N	R	N	N	N	N	N	N	N	N	N	N	N	N	N	N	N	N	N	N	N	N	N	N	N	R	N	R	N	N	N	N	N	N	N	N	N	R	N	N	N	N	N	N	N	N	N
GCA_016025375	N	R	N	R	N	N	N	N	N	N	N	N	N	N	N	N	N	N	N	N	N	N	N	N	N	N	N	R	N	R	N	N	N	N	N	N	N	N	N	R	N	N	N	N	N	N	N	N	N
GCA_014394985	N	R	N	R	N	N	N	N	N	N	N	N	N	N	N	N	N	N	N	N	N	N	N	N	N	N	N	R	N	R	N	N	N	N	N	N	N	N	N	R	N	N	N	N	N	N	N	N	N
GCA_014840915	N	R	N	R	N	N	N	N	N	N	N	N	N	N	N	N	N	N	N	N	N	N	N	N	N	N	N	R	N	R	N	N	N	N	N	N	N	N	N	R	N	N	N	N	N	N	N	N	N
GCA_014805785	N	R	N	R	N	N	N	N	N	N	N	N	N	N	N	N	N	N	N	N	N	N	N	N	N	N	N	R	N	R	N	N	N	N	N	N	N	N	N	R	N	N	N	N	N	N	N	N	N
GCA_900478405	N	R	N	R	N	N	N	N	N	N	N	N	N	N	N	N	N	N	N	N	N	N	N	N	N	N	N	N	N	N	N	N	N	N	N	N	N	N	N	N	N	N	N	N	N	N	N	N	N
GCA_018338435	N	R	R	R	N	N	R	R	N	N	N	N	N	N	N	N	N	N	N	N	N	N	N	N	N	N	N	N	N	N	N	N	N	N	N	N	N	N	N	N	N	N	N	N	N	N	N	N	N
GCA_028893235	N	R	R	R	N	N	N	N	N	N	N	R	N	N	N	N	N	N	N	N	N	N	R	N	N	N	N	R	R	R	R	N	N	R	R	R	N	N	N	R	R	N	N	N	N	R	N	N	N
GCA_000020705	N	R	R	R	N	N	N	N	N	N	N	N	N	N	N	N	N	N	N	N	N	N	N	N	N	N	N	R	N	R	N	N	N	N	N	N	N	N	N	R	N	N	N	N	N	R	N	N	N
GCA_001441245	N	R	R	R	N	N	N	N	N	N	N	N	N	N	N	N	N	N	N	N	N	N	R	N	N	N	N	R	R	R	R	N	N	R	R	R	N	N	N	R	R	N	N	N	N	R	N	N	N
GCA_009524135	R	R	R	R	N	N	N	N	N	N	N	N	N	N	N	N	N	N	N	N	N	N	R	N	N	N	N	R	R	R	R	N	N	R	R	R	N	N	N	R	R	N	N	N	N	R	N	N	N
GCA_001188125	N	R	N	R	N	N	N	N	N	N	N	N	N	N	N	N	N	N	N	N	N	N	N	N	N	N	N	N	N	N	N	N	N	N	N	N	N	N	N	N	N	N	N	N	N	N	N	N	N
GCA_000486045	N	R	N	R	N	N	N	N	N	N	N	N	N	N	N	N	N	N	N	N	N	N	N	N	N	N	N	N	N	N	N	N	N	N	N	N	N	N	N	N	N	N	N	N	N	N	N	N	N
GCA_002984035	N	R	R	R	N	N	R	R	N	N	N	N	N	N	N	N	N	N	N	N	N	N	N	N	N	N	N	N	N	N	N	N	N	N	N	N	N	N	N	N	N	N	N	N	N	N	N	N	N
GCA_016454265	R	R	R	R	N	N	R	R	R	R	R	N	N	N	N	N	N	N	N	N	N	N	N	N	N	N	N	R	R	R	R	N	N	R	R	R	N	N	N	R	R	N	N	N	N	R	N	N	N
GCA_011552675	N	R	R	R	N	N	R	R	N	N	N	N	N	N	N	N	N	N	N	N	N	N	N	N	N	N	N	R	R	R	R	N	N	R	R	R	N	N	N	R	R	N	N	N	N	R	N	N	N
GCA_016454645	N	R	R	R	N	N	R	R	R	R	R	N	N	N	N	N	N	N	N	N	N	N	R	N	N	N	N	N	N	N	N	N	N	N	N	N	N	N	N	N	N	N	N	N	N	N	N	N	N
GCA_016452005	N	R	R	R	N	N	R	R	N	N	N	N	N	N	N	N	N	N	N	N	N	N	N	N	N	N	N	R	R	R	R	N	N	R	R	R	N	N	N	R	R	N	N	N	N	R	N	N	N
GCA_008414105	N	R	N	R	N	N	N	N	N	N	N	N	N	N	N	N	N	N	N	N	N	N	N	N	N	N	N	R	R	R	R	N	N	R	R	R	N	N	N	R	R	N	N	N	N	R	N	N	N
GCA_016454385	R	R	R	R	N	N	R	R	N	N	N	N	N	N	N	N	N	N	N	N	N	N	R	N	N	N	N	N	N	N	N	N	N	N	N	N	N	N	N	N	N	N	N	N	N	N	N	N	N
GCA_003986635	R	R	R	R	N	R	N	N	N	N	N	N	N	N	N	R	R	R	N	N	N	N	R	N	N	N	N	R	N	R	N	N	N	N	N	N	N	N	N	R	N	N	N	N	N	R	N	N	N
GCA_046272035	R	R	R	R	N	R	N	N	N	N	N	N	N	N	N	R	R	R	N	N	N	N	R	N	N	N	N	R	N	R	N	N	N	N	N	N	N	N	N	R	N	N	N	N	N	R	N	N	N
GCA_009648795	R	R	R	R	N	R	N	N	N	N	N	N	N	N	N	R	R	R	N	N	N	N	R	N	N	N	N	R	N	R	N	N	N	N	N	N	N	N	N	R	N	N	N	N	N	R	N	N	N
GCA_000430105	R	R	R	R	N	R	N	N	N	N	N	N	N	N	N	R	R	R	N	N	N	N	R	N	N	N	N	R	N	R	N	N	N	N	N	N	N	N	N	R	N	N	N	N	N	R	N	N	N
GCA_005688015	R	R	R	R	N	N	N	N	N	N	N	N	N	N	N	N	N	R	N	N	N	N	R	N	N	N	N	R	N	R	N	R	N	R	N	R	N	N	N	R	N	N	R	N	N	R	N	N	R
GCA_007758295	R	R	R	R	N	N	N	N	N	N	N	N	N	N	N	N	N	R	N	N	N	N	R	N	N	N	N	N	N	N	N	N	N	N	N	N	N	N	N	N	N	N	N	N	N	N	N	N	N
GCA_007765995	R	R	R	R	N	N	N	N	N	N	N	N	N	N	N	N	N	R	N	N	N	N	R	N	N	N	N	N	N	N	N	N	N	N	N	N	N	N	N	N	N	N	N	N	N	N	N	N	N
GCA_006695545	R	R	R	R	N	N	N	N	N	N	N	N	N	N	N	N	N	R	N	N	N	N	R	N	N	N	N	N	N	N	N	N	N	N	N	N	N	N	N	N	N	N	N	N	N	N	N	N	N
GCA_000258365	N	R	N	R	N	N	N	N	N	N	N	N	N	N	N	N	N	N	N	N	N	N	N	N	N	N	N	N	N	N	N	N	N	N	N	N	N	N	N	N	N	N	N	N	N	N	N	N	N
GCA_001690135	R	R	R	R	N	N	N	N	N	N	N	R	N	N	N	N	N	N	N	N	N	N	N	N	R	N	N	R	N	R	N	N	N	N	N	N	N	N	N	R	N	N	N	N	N	R	N	N	N
GCA_008124065	N	R	R	R	N	N	R	R	R	R	R	N	N	N	N	N	N	N	N	N	N	N	N	N	N	N	N	R	R	R	R	N	N	R	R	R	N	N	N	R	R	N	N	N	N	R	N	N	N
GCA_001690075	N	R	N	R	N	N	N	N	N	N	N	N	N	N	N	N	N	N	N	N	N	N	N	N	N	N	N	R	N	R	N	N	N	N	N	N	N	N	N	R	N	N	N	N	N	R	N	N	N
GCA_001690095	N	R	N	R	N	N	N	N	N	N	N	N	N	N	N	N	N	N	N	N	N	N	N	N	N	N	N	R	R	R	R	N	N	R	R	R	N	N	N	R	R	N	N	N	N	R	N	N	N
GCA_001692555	N	R	N	R	N	N	N	N	N	N	N	N	N	N	N	N	N	N	N	N	N	N	N	N	N	N	N	N	N	N	N	N	N	N	N	N	N	N	N	N	N	N	N	N	N	N	N	N	N
GCA_001692495	N	R	N	R	N	N	N	N	N	N	N	N	N	N	N	N	N	N	N	N	N	N	N	N	N	N	N	N	N	N	N	N	N	N	N	N	N	N	N	N	N	N	N	N	N	N	N	N	N
GCA_001441205	N	R	N	R	N	N	N	N	N	N	N	N	N	N	N	N	N	N	N	N	N	N	N	N	N	N	N	R	R	R	R	N	N	R	R	R	N	N	N	R	R	N	N	N	N	R	N	N	N
GCA_001690055	N	R	N	R	N	N	N	N	N	N	N	N	N	N	N	N	N	N	N	N	N	N	N	N	N	N	N	R	R	R	R	N	N	R	R	R	N	N	N	R	R	N	N	N	N	R	N	N	N
GCA_001692615	N	R	N	R	N	N	N	N	N	N	N	N	N	N	N	N	N	N	N	N	N	N	N	N	N	N	N	N	N	N	N	N	N	N	N	N	N	N	N	N	N	N	N	N	N	N	N	N	N
GCA_001692515	N	R	N	R	N	N	N	N	N	N	N	N	N	N	N	N	N	N	N	N	N	N	N	N	N	N	N	N	N	N	N	N	N	N	N	N	N	N	N	N	N	N	N	N	N	N	N	N	N
GCA_001692575	N	R	N	R	N	N	N	N	N	N	N	N	N	N	N	N	N	N	N	N	N	N	N	N	N	N	N	R	R	R	R	N	N	R	R	R	N	N	N	R	R	N	N	N	N	R	N	N	N
GCA_001692595	N	R	N	R	N	N	N	N	N	N	N	N	N	N	N	N	N	N	N	N	N	N	N	N	N	N	N	R	R	R	R	N	N	R	R	R	N	N	N	R	R	N	N	N	N	R	N	N	N
GCA_030374655	R	R	R	R	N	N	N	N	N	N	N	N	N	N	N	N	N	N	N	N	N	N	R	N	N	N	N	N	N	N	N	N	N	N	N	N	N	N	N	N	N	N	N	N	N	N	N	N	N
GCA_019426245	N	R	N	R	N	N	N	N	N	N	N	N	N	N	N	N	N	N	N	N	N	N	N	N	N	N	N	N	N	N	N	N	N	N	N	N	N	N	N	N	N	N	N	N	N	N	N	N	N
GCA_001692535	N	R	N	R	N	N	N	N	N	N	N	N	N	N	N	N	N	N	N	N	N	N	N	N	N	N	N	N	N	N	N	N	N	N	N	N	N	N	N	N	N	N	N	N	N	N	N	N	N
GCA_001692635	N	R	N	R	N	N	N	N	N	N	N	N	N	N	N	N	N	N	N	N	N	N	N	N	N	N	N	N	N	N	N	N	N	N	N	N	N	N	N	N	N	N	N	N	N	N	N	N	N
GCA_008727595	N	R	N	R	N	N	N	N	N	N	N	N	N	N	N	N	N	N	N	N	N	N	N	N	N	N	N	R	R	R	R	N	N	R	R	R	N	N	N	R	R	N	N	N	N	R	N	N	N
GCA_001690035	N	R	N	R	N	N	N	N	N	N	N	N	N	N	N	N	N	N	N	N	N	N	N	N	N	N	N	N	N	N	N	N	N	N	N	N	N	N	N	N	N	N	N	N	N	N	N	N	N
GCA_001692655	R	R	R	R	N	N	N	N	N	N	N	N	N	N	N	N	N	N	N	N	N	N	R	N	N	N	N	N	N	N	N	N	N	N	N	N	N	N	N	N	N	N	N	N	N	N	N	N	N
GCA_030345015	N	R	N	R	N	N	N	N	N	N	N	N	N	N	N	N	N	N	N	N	N	N	N	N	N	N	N	R	R	R	R	N	N	R	R	R	N	N	N	R	R	N	N	N	N	R	N	N	N
GCA_030374695	N	R	N	R	N	N	N	N	N	N	N	N	N	N	N	N	N	N	N	N	N	N	N	N	N	N	N	R	R	R	R	N	N	R	R	R	N	N	N	R	R	N	N	N	N	R	N	N	N
GCA_030374715	N	R	N	R	N	N	N	N	N	N	N	N	N	N	N	N	N	N	N	N	N	N	N	N	N	N	N	R	R	R	R	N	N	R	R	R	N	N	N	R	R	N	N	N	N	R	N	N	N
GCA_001690115	N	R	N	R	N	N	N	N	N	N	N	N	N	N	N	N	N	N	N	N	N	N	N	N	N	N	N	R	R	R	R	N	N	R	R	R	N	N	N	R	R	N	N	N	N	R	N	N	N
GCA_004564195	N	R	N	R	N	N	N	N	N	N	N	N	N	N	N	N	N	N	N	N	N	N	N	N	N	N	N	N	N	N	N	N	N	N	N	N	N	N	N	N	N	N	N	N	N	N	N	N	N
GCA_000430085	R	R	R	R	N	N	N	N	N	N	N	N	N	N	N	N	N	N	N	N	N	N	R	N	N	N	N	N	N	N	N	N	N	N	N	N	N	N	N	N	N	N	N	N	N	N	N	N	N
GCA_000505705	N	R	N	R	N	N	N	N	N	N	N	N	N	N	N	N	N	N	N	N	N	N	N	N	N	N	N	N	N	N	N	N	N	N	N	N	N	N	N	N	N	N	N	N	N	N	N	N	N
GCA_009541075	R	R	R	R	N	N	N	N	N	N	N	N	N	N	N	N	N	N	N	N	N	N	N	N	N	N	N	N	N	N	N	N	N	N	N	N	N	N	N	N	N	N	N	N	N	N	N	N	N
GCA_003971525	N	R	N	R	N	N	N	N	N	N	N	N	N	N	N	N	N	N	N	N	N	N	N	N	N	N	N	R	R	R	R	N	N	R	R	R	N	N	N	R	R	N	N	N	N	R	N	N	N
GCA_009524835	R	R	R	R	N	N	N	N	N	N	N	N	N	N	N	N	N	N	N	N	N	N	N	N	N	N	N	R	R	R	R	N	N	R	R	R	N	N	N	R	R	N	N	N	N	R	N	N	N
GCA_001441225	N	R	N	R	N	N	N	N	N	N	N	N	N	N	N	N	N	N	N	N	N	N	N	N	N	N	N	R	R	R	R	N	N	R	R	R	N	N	N	R	R	N	N	N	N	R	N	N	N
GCA_001690005	N	R	N	R	N	N	N	N	N	N	N	N	N	N	N	N	N	N	N	N	N	N	N	N	N	N	N	N	N	N	N	N	N	N	N	N	N	N	N	N	N	N	N	N	N	N	N	N	N
GCA_001689935	N	R	N	R	N	N	N	N	N	N	N	N	N	N	N	N	N	N	N	N	N	N	N	N	N	N	N	N	N	N	N	N	N	N	N	N	N	N	N	N	N	N	N	N	N	N	N	N	N
[truncated: 42 more columns]
